# Supplementary material for: Transcriptomic analysis to uncover genes affecting cold resistance in the Chinese honey bee (Apis cerana cerana)
Source: PLoS One. 2017 Jun 26;12(6):e0179922. doi: 10.1371/journal.pone.0179922 (PMC5484514; doi:10.1371/journal.pone.0179922)
Supplement: S3 Table — (XLS) [file pone.0179922.s003.xls]

## Sheet: Sheet1
S3 Table. Annotation of the DEGs in NR, NT, and SwissProt databases.
Gene name	Annotation	GeneBank ID
ACSNU00029	uncharacterized	108002397
ACSNU00038	Apis cerana GATA zinc finger domain-containing protein 14-like [ Apis cerana (Asiatic honeybee) ]	107995380
ACSNU00049	uncharacterized	107992896
ACSNU00076	dentin sialophosphoprotein-like [ Apis cerana (Asiatic honeybee) ]	108000487
ACSNU00091	uncharacterized	108001691
ACSNU00132	guanine nucleotide exchange factor for Rab-3A-like [ Apis cerana (Asiatic honeybee) ]	108003680
ACSNU00158	acetylcholine receptor subunit alpha-like 1 [ Apis cerana (Asiatic honeybee) ]	107992698
ACSNU00172	pantothenate kinase 4 [ Apis cerana (Asiatic honeybee) ]	108003547
ACSNU00201	5-hydroxytryptamine receptor 2C [ Apis cerana (Asiatic honeybee) ]	107998542
ACSNU00213	serine/threonine/tyrosine-interacting protein-like [ Apis cerana (Asiatic honeybee) ]	107993674
ACSNU00220	organic solute transporter alpha-like protein [ Apis cerana (Asiatic honeybee) ]	107993517
ACSNU00226	visual system homeobox 2-like [ Apis cerana (Asiatic honeybee) ]	108004330
ACSNU00228	centrosomal protein of 164 kDa-like [ Apis cerana (Asiatic honeybee) ]	107992475
ACSNU00230	uncharacterized	107992855
Novel00018	None	None
Novel00022	None	None
ACSNU00324	max-binding protein MNT-like [ Apis cerana (Asiatic honeybee) ]	107994726
ACSNU00393	PAX-interacting protein 1 [ Apis cerana (Asiatic honeybee) ]	107994877
ACSNU00412	zinc metalloproteinase nas-13-like [ Apis cerana (Asiatic honeybee) ]	107994936
ACSNU00479	leucine--tRNA ligase, cytoplasmic [ Apis cerana (Asiatic honeybee) ]	107994969
ACSNU00490	heat shock factor protein 5-like [ Apis dorsata (giant honeybee) ]	102674949
ACSNU00549	nose resistant to fluoxetine protein 6-like [ Apis cerana (Asiatic honeybee) ]	107994685
ACSNU00590	mitochondrial pyruvate carrier 3-like [ Apis cerana (Asiatic honeybee) ]	107996902
ACSNU00598	coatomer subunit alpha [ Apis cerana (Asiatic honeybee) ]	107996626
ACSNU00620	DNA polymerase eta [ Apis cerana (Asiatic honeybee) ]	107996856
ACSNU00622	spatacsin [ Apis cerana (Asiatic honeybee) ]	107996630
ACSNU00629	odorant receptor 22c-like [ Apis cerana (Asiatic honeybee) ]	107996758
ACSNU00748	nuclear transcription factor Y subunit alpha [ Apis cerana (Asiatic honeybee) ]	107996910
Novel00051	None	None
ACSNU00794	guanylate cyclase 32E-like [ Apis cerana (Asiatic honeybee) ]	107998249
ACSNU00805	DNA topoisomerase 2-binding protein 1-A [ Apis cerana (Asiatic honeybee) ]	107998256
ACSNU00838	Down syndrome cell adhesion molecule-like protein Dscam2 [ Apis cerana (Asiatic honeybee) ]	107998228
ACSNU00840	Down syndrome cell adhesion molecule-like protein Dscam2 [ Apis mellifera (honey bee) ]	412855
ACSNU00842	failed axon connections [ Apis cerana (Asiatic honeybee) ]	107998144
ACSNU00846	clustered mitochondria protein homolog [ Apis cerana (Asiatic honeybee) ]	107998125
ACSNU00860	zinc finger protein 25-like [ Apis cerana (Asiatic honeybee) ]	107998072
ACSNU00870	cyclin-dependent kinase 12 [ Apis cerana (Asiatic honeybee) ]	107998137
ACSNU00886	WD repeat-containing protein 75 [ Apis cerana (Asiatic honeybee) ]	107998062
ACSNU00892	uncharacterized	107998100
ACSNU00903	UPF0454 protein C12orf49 homolog [ Apis cerana (Asiatic honeybee) ]	107998079
ACSNU00912	uncharacterized	107998076
ACSNU00924	amphoterin-induced protein 2-like [ Apis cerana (Asiatic honeybee) ]	107998202
ACSNU00972	TSC22 domain family protein 1-like [ Apis cerana (Asiatic honeybee) ]	107999327
ACSNU00986	mucin-5AC [ Apis mellifera (honey bee) ]	724569
ACSNU01000	protein split ends-like [ Apis cerana (Asiatic honeybee) ]	107999318
ACSNU01087	discoidin domain-containing receptor 2-like [ Apis cerana (Asiatic honeybee) ]	107999418
ACSNU01095	SOSS complex subunit B homolog [ Apis cerana (Asiatic honeybee) ]	107999435
ACSNU01127	phospholipase B1, membrane-associated-like [ Apis cerana (Asiatic honeybee) ]	107999420
ACSNU01148	heat shock protein 90 [ Apis mellifera (honey bee) ]	408928
Novel00051	None	None
ACSNU01164	sodium-coupled monocarboxylate transporter 2-like [ Apis cerana (Asiatic honeybee) ]	108000322
ACSNU01170	ATPase family AAA domain-containing protein 3 [ Apis cerana (Asiatic honeybee) ]	108000510
ACSNU01172	MAP kinase-interacting serine/threonine-protein kinase 1-like [ Apis cerana (Asiatic honeybee) ]	108000369
ACSNU01181	heat shock protein 10 kDa, mitochondrial [ Apis cerana (Asiatic honeybee) ]	108000341
ACSNU01182	heat shock protein 60 kDa, mitochondrial [ Apis cerana (Asiatic honeybee) ]	108000480
ACSNU01192	uncharacterized	108000516
ACSNU01199	peptide-N(4)-(N-acetyl-beta-glucosaminyl)asparagine amidase [ Apis cerana (Asiatic honeybee) ]	108000366
ACSNU01214	mitogen-activated protein kinase-binding protein 1 [ Apis cerana (Asiatic honeybee) ]	108000359
ACSNU01222	dual specificity testis-specific protein kinase 2 [ Apis florea (little honeybee) ]	100869417
ACSNU01224	cystinosin homolog [ Apis cerana (Asiatic honeybee) ]	108000459
ACSNU01229	elongation of very long chain fatty acids protein AAEL008004-like [ Apis cerana (Asiatic honeybee) ]	108000515
ACSNU01235	elongation of very long chain fatty acids protein AAEL008004-like [ Apis cerana (Asiatic honeybee) ]	108000352
ACSNU01254	protein Peter pan [ Apis cerana (Asiatic honeybee) ]	108000235
ACSNU01260	poly(ADP-ribose) glycohydrolase-like [ Apis cerana (Asiatic honeybee) ]	108000489
ACSNU01261	pleckstrin homology domain-containing family M member 2-like [ Apis cerana (Asiatic honeybee) ]	108000240
ACSNU01263	protocadherin-like wing polarity protein stan [ Apis cerana (Asiatic honeybee) ]	108000328
ACSNU01323	bifunctional glutamate/proline--tRNA ligase [ Apis cerana (Asiatic honeybee) ]	108000370
ACSNU01350	protein MAL13P1.336-like [ Apis cerana (Asiatic honeybee) ]	108000278
ACSNU01356	sine oculis-binding protein homolog [ Apis cerana (Asiatic honeybee) ]	108000255
Novel00103	None	None
Novel00110	None	None
ACSNU01433	regulator of microtubule dynamics protein 1-like [ Apis cerana (Asiatic honeybee) ]	108001308
ACSNU01440	putative GPI-anchor transamidase [ Apis cerana (Asiatic honeybee) ]	108001300
ACSNU01452	integrator complex subunit 11 [ Apis cerana (Asiatic honeybee) ]	108001293
ACSNU01465	phosphofurin acidic cluster sorting protein 2 [ Apis mellifera (honey bee) ]	725093
ACSNU01488	SEC23-interacting protein-like [ Apis cerana (Asiatic honeybee) ]	108002090
ACSNU01576	putative ATP-dependent RNA helicase DHX33 [ Apis cerana (Asiatic honeybee) ]	108002176
ACSNU01644	UDP-glucuronosyltransferase 1-8-like [ Apis cerana (Asiatic honeybee) ]	108002185
ACSNU01645	alpha-(1,3)-fucosyltransferase C [ Apis cerana (Asiatic honeybee) ]	108002060
Novel00128	None	None
ACSNU01676	transforming growth factor-beta-induced protein ig-h3-like [ Apis cerana (Asiatic honeybee) ]	108002734
ACSNU01680	cytochrome P450 9e2-like [ Apis cerana (Asiatic honeybee) ]	108002715
ACSNU01710	centrosomal protein of 120 kDa-like [ Apis cerana (Asiatic honeybee) ]	108002847
ACSNU01748	uncharacterized	108002823
ACSNU01758	uncharacterized	108002748
ACSNU01783	protein dead ringer homolog [ Apis cerana (Asiatic honeybee) ]	108002943
ACSNU01784	maspardin-like [ Apis cerana (Asiatic honeybee) ]	108002861
ACSNU01787	uncharacterized	108002829
ACSNU01790	mucosa-associated lymphoid tissue lymphoma translocation protein 1 homolog [ Apis cerana (Asiatic honeybee) ]	108002830
ACSNU01794	microtubule-associated protein futsch-like [ Apis cerana (Asiatic honeybee) ]	108002701
ACSNU01796	uncharacterized	107966113
ACSNU01821	SH3 domain-containing RING finger protein 3 [ Apis cerana (Asiatic honeybee) ]	108002924
ACSNU01866	uncharacterized	108002819
ACSNU01869	elongation of very long chain fatty acids protein 6-like [ Apis cerana (Asiatic honeybee) ]	107995803
ACSNU01873	lipase 3-like [ Apis cerana (Asiatic honeybee) ]	107994148
ACSNU01887	septin-2 [ Apis cerana (Asiatic honeybee) ]	107996169
ACSNU01888	pro-resilin-like [ Apis cerana (Asiatic honeybee) ]	107993967
ACSNU01898	kelch domain-containing protein 4-like [ Apis cerana (Asiatic honeybee) ]	107993992
ACSNU01966	uncharacterized	107994625
ACSNU01974	sushi, von Willebrand factor type A, EGF and pentraxin domain-containing protein 1-like [ Apis cerana (Asiatic honeybee) ]	107995874
ACSNU01996	phosphatidylinositol 4,5-bisphosphate 3-kinase catalytic subunit delta isoform [ Apis cerana (Asiatic honeybee) ]	107995362
Novel00153	None	None
Novel00158	None	None
ACSNU02075	inorganic pyrophosphatase [ Apis cerana (Asiatic honeybee) ]	108003490
ACSNU02090	cubilin [ Apis cerana (Asiatic honeybee) ]	108003581
ACSNU02100	homeobox protein unplugged-like [ Apis cerana (Asiatic honeybee) ]	108003678
ACSNU02104	histidine decarboxylase [ Apis cerana (Asiatic honeybee) ]	108003560
ACSNU02115	nuclear pore complex protein Nup107 [ Apis cerana (Asiatic honeybee) ]	108003543
ACSNU02124	zinc transporter ZIP13 homolog [ Apis mellifera (honey bee) ]	410710
ACSNU02132	neutral alpha-glucosidase AB [ Apis cerana (Asiatic honeybee) ]	108003594
ACSNU02167	ras-like GTP-binding protein Rho1 [ Apis mellifera (honey bee) ]	409910
ACSNU02169	5-aminolevulinate synthase, erythroid-specific, mitochondrial [ Apis cerana (Asiatic honeybee) ]	108003491
ACSNU02203	serine/threonine-protein kinase PAK mbt [ Apis cerana (Asiatic honeybee) ]	108003675
ACSNU02227	cytochrome P450 6AS5 [ Apis mellifera (honey bee) ]	409677
ACSNU02244	cGMP-dependent protein kinase [ Apis mellifera (honey bee) ]	KP662686.1
Novel00175	None	None
Novel00187	None	None
ACSNU02277	uncharacterized	108004475
ACSNU02283	uncharacterized	108004389
ACSNU02304	zinc finger BED domain-containing protein 1-like [ Apis cerana (Asiatic honeybee) ]	108004414
ACSNU02309	probable chitinase 3 [ Apis cerana (Asiatic honeybee) ]	108004460
ACSNU02314	dynein intermediate chain 3, ciliary-like [ Apis cerana (Asiatic honeybee) ]	108004423
ACSNU02322	kazrin [ Apis cerana (Asiatic honeybee) ]	108004431
ACSNU02324	CDP-diacylglycerol--glycerol-3-phosphate 3-phosphatidyltransferase, mitochondrial [ Apis cerana (Asiatic honeybee) ]	108004455
ACSNU02327	eve segmentation protein even-skipped [ Apis mellifera (honey bee) ]	724845
ACSNU02355	zinc finger protein 36, C3H1 type-like 3 [ Apis mellifera (honey bee) ]	410758
ACSNU02407	RNA-binding protein 1-like [ Apis mellifera (honey bee) ]	413835
ACSNU02419	alkyldihydroxyacetonephosphate synthase [ Apis cerana (Asiatic honeybee) ]	107992766
ACSNU02427	nuclear pore complex protein Nup85 [ Apis cerana (Asiatic honeybee) ]	107992726
ACSNU02476	ribose-phosphate pyrophosphokinase 2-like [ Apis cerana (Asiatic honeybee) ]	107992791
Novel00205	None	None
ACSNU02491	forkhead box protein O [ Apis cerana (Asiatic honeybee) ]	107993192
ACSNU02548	alpha-aminoadipic semialdehyde synthase, mitochondrial [ Apis cerana (Asiatic honeybee) ]	107993221
ACSNU02581	glutamate receptor ionotropic, kainate 3-like [ Bombus terrestris (buff-tailed bumblebee) ]	100642605
ACSNU02617	uncharacterized	107993500
ACSNU02622	uncharacterized	107993496
ACSNU02700	cysteine--tRNA ligase, cytoplasmic [ Apis cerana (Asiatic honeybee) ]	107993735
ACSNU02711	N-alpha-acetyltransferase 15, NatA auxiliary subunit [ Apis cerana (Asiatic honeybee) ]	107993768
ACSNU02719	synaptotagmin-10-like [ Apis cerana (Asiatic honeybee) ]	107993833
ACSNU02777	periodic tryptophan protein 2 homolog [ Apis cerana (Asiatic honeybee) ]	107994073
ACSNU02798	uncharacterized	107994095
ACSNU02803	protein ABHD18 [ Apis cerana (Asiatic honeybee) ]	107994113
ACSNU02842	cilia- and flagella-associated protein 43-like [ Apis cerana (Asiatic honeybee) ]	107994083
ACSNU02855	maltase A3-like [ Apis cerana (Asiatic honeybee) ]	107994367
ACSNU02868	protein O-mannosyl-transferase 2 [ Apis cerana (Asiatic honeybee) ]	107994386
ACSNU02892	L-threonine ammonia-lyase-like [ Apis cerana (Asiatic honeybee) ]	107994440
ACSNU02893	L-threonine ammonia-lyase-like [ Apis cerana (Asiatic honeybee) ]	107994441
ACSNU02966	voltage-dependent calcium channel subunit alpha-2/delta-3 [ Apis cerana (Asiatic honeybee) ]	107994333
Novel00235	None	None
Novel00247	None	None
ACSNU02986	ataxin-2 homolog [ Apis cerana (Asiatic honeybee) ]	107995144
ACSNU02990	estradiol 17-beta-dehydrogenase 11-like [ Apis cerana (Asiatic honeybee) ]	107995102
ACSNU03027	uncharacterized	107995186
ACSNU03090	cell division control protein 6 homolog [ Apis cerana (Asiatic honeybee) ]	107995164
ACSNU03097	whirlin [ Apis cerana (Asiatic honeybee) ]	107995072
ACSNU03124	DEAD-box ATP-dependent RNA helicase 20 [ Apis cerana (Asiatic honeybee) ]	107995323
ACSNU03180	vesicular inhibitory amino acid transporter [ Apis cerana (Asiatic honeybee) ]	107995375
ACSNU03200	zinc transporter ZIP9 [ Apis cerana (Asiatic honeybee) ]	107995542
ACSNU03212	uncharacterized	107995531
ACSNU03243	mucin-5AC [ Apis cerana (Asiatic honeybee) ]	107995488
ACSNU03249	facilitated trehalose transporter Tret1-like [ Apis cerana (Asiatic honeybee) ]	107995489
ACSNU03257	pituitary homeobox x [ Apis cerana (Asiatic honeybee) ]	107995680
ACSNU03261	protein toll [ Apis cerana (Asiatic honeybee) ]	107995659
ACSNU03274	uncharacterized	107995645
ACSNU03283	uncharacterized	107995627
ACSNU03314	probable multidrug resistance-associated protein lethal(2)03659 [ Apis cerana (Asiatic honeybee) ]	107995785
ACSNU03360	glycine N-methyltransferase [ Apis cerana (Asiatic honeybee) ]	107995953
ACSNU03370	actin-related protein 10 [ Apis cerana (Asiatic honeybee) ]	107995794
ACSNU03387	neuroligin-4, Y-linked [ Apis cerana (Asiatic honeybee) ]	107995998
ACSNU03422	uncharacterized	107995888
ACSNU03491	uncharacterized	107995766
ACSNU03506	uncharacterized	107995756
Novel00277	None	None
Novel00278	None	None
Novel00279	None	None
ACSNU03546	kinesin 11 [ Apis mellifera (honey bee) ]	411018
ACSNU03615	uncharacterized	107996228
Novel00294	None	None
ACSNU03660	heat shock 70 kDa protein cognate 4-like [ Apis cerana (Asiatic honeybee) ]	107996313
ACSNU03683	tektin-3-like [ Apis cerana (Asiatic honeybee) ]	107996332
ACSNU03685	nucleolar complex protein 3 homolog [ Apis cerana (Asiatic honeybee) ]	107996258
ACSNU03729	uncharacterized	107996513
ACSNU03737	GTP-binding protein 128up [ Apis cerana (Asiatic honeybee) ]	107996499
ACSNU03822	chromatin modification-related protein MEAF6 [ Apis cerana (Asiatic honeybee) ]	107996382
ACSNU03837	neurofilament heavy polypeptide-like [ Apis cerana (Asiatic honeybee) ]	107996520
ACSNU03860	heat shock factor 2-binding protein-like [ Apis cerana (Asiatic honeybee) ]	107996546
ACSNU03861	monocarboxylate transporter 3 [ Apis cerana (Asiatic honeybee) ]	107996538
ACSNU03870	A disintegrin and metalloproteinase with thrombospondin motifs 2-like [ Apis cerana (Asiatic honeybee) ]	107996591
ACSNU03902	bifunctional lysine-specific demethylase and histidyl-hydroxylase NO66 [ Apis cerana (Asiatic honeybee) ]	107996957
ACSNU03903	protein argonaute-2 [ Apis cerana (Asiatic honeybee) ]	107996970
ACSNU03908	laminin subunit beta-1 [ Apis cerana (Asiatic honeybee) ]	107996982
ACSNU03911	threonylcarbamoyladenosine tRNA methylthiotransferase [ Apis cerana (Asiatic honeybee) ]	107996995
ACSNU03958	target of rapamycin complex 2 subunit MAPKAP1 [ Apis cerana (Asiatic honeybee) ]	107997021
ACSNU04025	heat shock 70 kDa protein cognate 3 [ Apis cerana (Asiatic honeybee) ]	107997049
ACSNU04029	dual specificity protein kinase TTK [ Apis cerana (Asiatic honeybee) ]	107997051
ACSNU04039	integrator complex subunit 4 [ Apis cerana (Asiatic honeybee) ]	107997106
ACSNU04045	anaphase-promoting complex subunit 15-like [ Apis cerana (Asiatic honeybee) ]	107997032
Novel00320	None	None
ACSNU04053	homeobox protein caupolican-like [ Apis cerana (Asiatic honeybee) ]	107997155
ACSNU04054	iroquois-class homeodomain protein IRX-2-like [ Apis cerana (Asiatic honeybee) ]	107997238
ACSNU04076	L-xylulose reductase [ Apis cerana (Asiatic honeybee) ]	107997208
ACSNU04079	lethal(2) giant larvae protein homolog 1 [ Apis cerana (Asiatic honeybee) ]	107997224
ACSNU04112	disco-interacting protein 2-like [ Apis cerana (Asiatic honeybee) ]	107997162
ACSNU04147	zinc finger protein 708-like [ Apis cerana (Asiatic honeybee) ]	107997300
ACSNU04190	ras-responsive element-binding protein 1 [ Apis cerana (Asiatic honeybee) ]	107997306
ACSNU04219	suppressor of lurcher protein 1 [ Apis cerana (Asiatic honeybee) ]	107997420
ACSNU04240	dynein heavy chain 3, axonemal [ Apis cerana (Asiatic honeybee) ]	107997429
ACSNU04248	forkhead box protein J1-B-like [ Apis cerana (Asiatic honeybee) ]	107997396
ACSNU04276	GRIP and coiled-coil domain-containing protein 1 [ Apis cerana (Asiatic honeybee) ]	107997481
ACSNU04296	mitochondrion [ Apis cerana (Asiatic honeybee) ]	GQ162109.1
ACSNU04311	exonuclease 1 [ Apis cerana (Asiatic honeybee) ]	107997473
ACSNU04455	transformer-2 protein homolog alpha-like [ Apis cerana (Asiatic honeybee) ]	107997763
ACSNU04464	ecdysone-induced protein 75B-like [ Apis cerana (Asiatic honeybee) ]	107997697
ACSNU04467	uncharacterized	107997745
ACSNU04521	dnaJ homolog dnj-5 [ Apis cerana (Asiatic honeybee) ]	107997892
ACSNU04552	uncharacterized	107997899
ACSNU04554	dipeptidyl peptidase 3 [ Apis cerana (Asiatic honeybee) ]	107997841
ACSNU04555	DNA repair protein RAD51 homolog A [ Apis cerana (Asiatic honeybee) ]	107997884
ACSNU04575	paxillin-like [ Apis cerana (Asiatic honeybee) ]	107997882
ACSNU04626	uncharacterized	107997888
ACSNU04630	multiple epidermal growth factor-like domains protein 10 [ Apis cerana (Asiatic honeybee) ]	107998018
ACSNU04657	39S ribosomal protein L35, mitochondrial [ Apis cerana (Asiatic honeybee) ]	107998031
ACSNU04677	G protein-coupled receptor kinase 2-like [ Apis dorsata (giant honeybee) ]	102673886
ACSNU04686	RING finger protein 44 [ Apis cerana (Asiatic honeybee) ]	107997973
ACSNU04688	uncharacterized	107998002
ACSNU04704	uncharacterized	107997940
ACSNU04715	alpha-tocopherol transfer protein-like [ Apis cerana (Asiatic honeybee) ]	107998046
ACSNU04723	U3 small nucleolar RNA-associated protein 4 homolog [ Apis cerana (Asiatic honeybee) ]	107998294
ACSNU04767	period circadian protein [ Apis cerana (Asiatic honeybee) ]	107998360
ACSNU04773	periodic tryptophan protein 1 homolog [ Apis cerana (Asiatic honeybee) ]	107998352
ACSNU04831	glucose dehydrogenase [FAD, quinone]-like [ Apis cerana (Asiatic honeybee) ]	107998440
ACSNU04886	uncharacterized	107998565
ACSNU04901	uncharacterized	107998575
ACSNU04910	uncharacterized	107998502
ACSNU04940	queuine tRNA-ribosyltransferase subunit QTRTD1 homolog [ Apis cerana (Asiatic honeybee) ]	107998512
Novel00385	None	None
ACSNU04980	homeobox protein ARX-like [ Apis cerana (Asiatic honeybee) ]	107998720
ACSNU04995	synaptic vesicle glycoprotein 2B-like [ Apis dorsata (giant honeybee) ]	102674908
ACSNU05008	cilia- and flagella-associated protein 100-like [ Apis cerana (Asiatic honeybee) ]	107998695
ACSNU05039	protein CLEC16A [ Apis cerana (Asiatic honeybee) ]	107998676
ACSNU05040	hepatocyte growth factor-regulated tyrosine kinase substrate [ Apis cerana (Asiatic honeybee) ]	107998677
ACSNU05047	uncharacterized	107998649
ACSNU05056	uncharacterized	107998681
ACSNU05066	dynein assembly factor 1, axonemal homolog [ Apis cerana (Asiatic honeybee) ]	107998692
ACSNU05075	zinc finger protein rotund-like [ Apis cerana (Asiatic honeybee) ]	107998742
ACSNU05087	transcription factor Sox-2-like [ Apis cerana (Asiatic honeybee) ]	107998775
ACSNU05115	transmembrane protein 132C-like [ Apis cerana (Asiatic honeybee) ]	107998779
ACSNU05181	COP9 signalosome complex subunit 4 [ Apis cerana (Asiatic honeybee) ]	107998954
ACSNU05188	None	None
ACSNU05193	tyrosine-protein phosphatase non-receptor type 5-like [ Apis cerana (Asiatic honeybee) ]	107998988
ACSNU05203	putative fatty acyl-CoA reductase CG5065 [ Apis cerana (Asiatic honeybee) ]	107998959
ACSNU05223	phosphatidylserine decarboxylase proenzyme, mitochondrial [ Apis cerana (Asiatic honeybee) ]	107998900
ACSNU05240	putative cystathionine gamma-lyase 2 [ Apis cerana (Asiatic honeybee) ]	107998991
ACSNU05245	reticulon-4 receptor-like [ Apis cerana (Asiatic honeybee) ]	107999073
ACSNU05291	BRCA2-interacting transcriptional repressor EMSY [ Apis cerana (Asiatic honeybee) ]	107999090
ACSNU05328	mediator of RNA polymerase II transcription subunit 12 [ Apis cerana (Asiatic honeybee) ]	107999165
ACSNU05334	putative peptidyl-prolyl cis-trans isomerase dodo [ Apis cerana (Asiatic honeybee) ]	107999140
ACSNU05355	ubiquitin carboxyl-terminal hydrolase 10-like [ Apis cerana (Asiatic honeybee) ]	107999548
ACSNU05406	dopamine N-acetyltransferase-like [ Apis cerana (Asiatic honeybee) ]	107999552
ACSNU05446	carnitine O-palmitoyltransferase 1, liver isoform [ Apis cerana (Asiatic honeybee) ]	107999590
ACSNU05448	serine/threonine-protein kinase PLK1-like [ Apis cerana (Asiatic honeybee) ]	107999607
ACSNU05449	serine/threonine-protein kinase PLK1-like [ Apis cerana (Asiatic honeybee) ]	107999607
ACSNU05465	transcription factor MafB [ Apis cerana (Asiatic honeybee) ]	107999731
ACSNU05515	uncharacterized	107999655
ACSNU05534	formin-like protein 5 [ Apis cerana (Asiatic honeybee) ]	107999698
ACSNU05570	nuclear receptor coactivator 3-like [ Apis cerana (Asiatic honeybee) ]	107999744
ACSNU05571	nuclear receptor coactivator 3-like [ Apis cerana (Asiatic honeybee) ]	107999744
Novel00420	None	None
ACSNU05618	ATP-binding cassette sub-family G member 4-like [ Apis dorsata (giant honeybee) ]	102680217
ACSNU05698	ribosome biogenesis protein ytm1-like [ Apis cerana (Asiatic honeybee) ]	107999931
ACSNU05727	ATP-dependent RNA helicase DDX51 [ Apis cerana (Asiatic honeybee) ]	108000019
ACSNU05770	monocarboxylate transporter 13-like [ Apis cerana (Asiatic honeybee) ]	108000028
ACSNU05779	acyl-CoA Delta(11) desaturase-like [ Apis cerana (Asiatic honeybee) ]	108000079
ACSNU05789	uncharacterized	108000101
ACSNU05795	2-acylglycerol O-acyltransferase 1-like [ Apis cerana (Asiatic honeybee) ]	108000077
Novel00444	None	None
ACSNU05865	lachesin-like [ Apis cerana (Asiatic honeybee) ]	108000196
Novel00449	None	None
Novel00455	None	None
ACSNU05893	GTP-binding protein Di-Ras2-like [ Apis cerana (Asiatic honeybee) ]	108000524
ACSNU05908	eukaryotic translation initiation factor 5 [ Apis cerana (Asiatic honeybee) ]	108000576
ACSNU05918	silk gland factor 1-like [ Apis cerana (Asiatic honeybee) ]	108000525
ACSNU05921	insulin-like peptide receptor [ Apis cerana (Asiatic honeybee) ]	108000589
ACSNU05961	IQ and AAA domain-containing protein 1-like [ Apis cerana (Asiatic honeybee) ]	108000708
ACSNU05966	kinesin-like protein KIF23 [ Apis cerana (Asiatic honeybee) ]	108000701
ACSNU05968	charged multivesicular body protein 4b [ Apis cerana (Asiatic honeybee) ]	108000631
ACSNU05983	prostatic acid phosphatase-like [ Apis cerana (Asiatic honeybee) ]	108000626
ACSNU05984	protein Malvolio [ Apis cerana (Asiatic honeybee) ]	108000661
ACSNU06002	shootin-1-like [ Apis cerana (Asiatic honeybee) ]	108000690
Novel00459	None	None
ACSNU06066	max dimerization protein 1-like [ Apis cerana (Asiatic honeybee) ]	108000770
ACSNU06108	TBC1 domain family member 15 [ Apis cerana (Asiatic honeybee) ]	108000892
ACSNU06109	ATP-binding cassette sub-family G member 4 [ Apis cerana (Asiatic honeybee) ]	108000875
ACSNU06117	protein LTV1 homolog [ Apis cerana (Asiatic honeybee) ]	108000883
ACSNU06164	uncharacterized	108001001
ACSNU06200	zinc finger protein 431-like [ Apis cerana (Asiatic honeybee) ]	108001041
ACSNU06219	PTB domain-containing engulfment adapter protein 1-like [ Apis cerana (Asiatic honeybee) ]	108001026
ACSNU06223	titin homolog [ Apis cerana (Asiatic honeybee) ]	108000987
ACSNU06343	G-protein coupled receptor moody [ Apis cerana (Asiatic honeybee) ]	108001168
Novel00487	None	None
ACSNU06511	proton-coupled amino acid transporter 1 [ Apis cerana (Asiatic honeybee) ]	108001616
ACSNU06512	proton-coupled amino acid transporter 1 [ Apis cerana (Asiatic honeybee) ]	108001616
ACSNU06522	uncharacterized	108001633
ACSNU06523	mycosubtilin synthase subunit C [ Apis cerana (Asiatic honeybee) ]	108001632
ACSNU06558	hemocytin [ Apis cerana (Asiatic honeybee) ]	108001681
ACSNU06561	ATP-binding cassette sub-family G member 5 [ Apis cerana (Asiatic honeybee) ]	108001727
ACSNU06590	forkhead box protein I1-like [ Apis cerana (Asiatic honeybee) ]	108001702
ACSNU06592	aquaporin-like [ Apis cerana (Asiatic honeybee) ]	108001732
ACSNU06643	ninjurin-1-like [ Apis cerana (Asiatic honeybee) ]	108001757
ACSNU06701	uncharacterized	108001890
ACSNU06714	uncharacterized	108001940
ACSNU06737	laccase-5-like [ Apis cerana (Asiatic honeybee) ]	108001912
Novel00531	None	None
ACSNU06765	cytochrome c, testis-specific-like [ Apis cerana (Asiatic honeybee) ]	108002247
ACSNU06804	uncharacterized	108002242
ACSNU06805	leucine-rich repeat protein 1 [ Apis cerana (Asiatic honeybee) ]	108002241
ACSNU06812	zinc finger protein Noc-like [ Apis cerana (Asiatic honeybee) ]	108002202
ACSNU06824	mushroom body large-type Kenyon cell-specific protein 1-like [ Apis cerana (Asiatic honeybee) ]	108002263
ACSNU06860	calmodulin-like protein 4-like [ Apis dorsata (giant honeybee) ]	102672660
Novel00537	None	None
ACSNU06869	phospholipase A1 member A-like [ Apis mellifera (honey bee) ]	727037
ACSNU06877	monocarboxylate transporter 10 [ Apis cerana (Asiatic honeybee) ]	108002358
ACSNU06959	protein BCL9 homolog [ Apis cerana (Asiatic honeybee) ]	108002465
ACSNU06972	IQ motif and SEC7 domain-containing protein 2 [ Apis cerana (Asiatic honeybee) ]	108002473
ACSNU06985	uncharacterized	108002515
ACSNU06987	phospholipid phosphatase 6 [ Apis cerana (Asiatic honeybee) ]	108002526
ACSNU06992	tyrosine-protein kinase Src42A [ Apis mellifera (honey bee) ]	412588
ACSNU06993	ubiquitin carboxyl-terminal hydrolase 14 [ Apis cerana (Asiatic honeybee) ]	108002544
ACSNU07011	putative pyridoxal-dependent decarboxylase domain-containing protein 2 [ Apis cerana (Asiatic honeybee) ]	108002572
ACSNU07017	synaptic vesicle glycoprotein 2B [ Apis cerana (Asiatic honeybee) ]	108002558
ACSNU07043	uncharacterized	107965950
ACSNU07062	armadillo segment polarity protein [ Apis cerana (Asiatic honeybee) ]	108002665
ACSNU07064	CAD protein [ Apis cerana (Asiatic honeybee) ]	108002626
ACSNU07073	acetyl-coenzyme A transporter 1 [ Apis cerana (Asiatic honeybee) ]	108002635
ACSNU07102	protein bric-a-brac 2-like [ Apis cerana (Asiatic honeybee) ]	108002961
ACSNU07107	gonadotropin-releasing hormone receptor [ Apis cerana (Asiatic honeybee) ]	108002975
ACSNU07119	protein argonaute-2-like [ Apis cerana (Asiatic honeybee) ]	108003056
ACSNU07120	cryptochrome-1 [ Apis cerana (Asiatic honeybee) ]	108003030
ACSNU07145	nuclear receptor subfamily 2 group E member 1 [ Apis cerana (Asiatic honeybee) ]	108003044
ACSNU07146	GATA-binding factor A-like [ Apis cerana (Asiatic honeybee) ]	108003043
ACSNU07148	box A-binding factor-like [ Apis cerana (Asiatic honeybee) ]	108003018
ACSNU07175	serine/threonine-protein kinase mig-15 [ Apis cerana (Asiatic honeybee) ]	108003038
ACSNU07190	meiosis arrest female protein 1 [ Apis cerana (Asiatic honeybee) ]	108003145
ACSNU07198	MAM and LDL-receptor class A domain-containing protein 1-like [ Apis cerana (Asiatic honeybee) ]	108003148
ACSNU07214	uncharacterized	108003116
ACSNU07224	uncharacterized	108003135
ACSNU07244	UPF0472 protein C16orf72 homolog [ Apis cerana (Asiatic honeybee) ]	108003177
ACSNU07255	dehydrodolichyl diphosphate syntase complex subunit DHDDS [ Apis cerana (Asiatic honeybee) ]	108003208
ACSNU07261	dystrophin, isoforms A/C/F/G/H-like [ Apis cerana (Asiatic honeybee) ]	108003197
ACSNU07324	bystin [ Apis cerana (Asiatic honeybee) ]	108003287
ACSNU07439	synaptic vesicle glycoprotein 2C-like [ Apis cerana (Asiatic honeybee) ]	107996463
ACSNU07442	protein LMBR1L [ Apis cerana (Asiatic honeybee) ]	107996977
ACSNU07445	uncharacterized	107996948
ACSNU07466	broad-complex core protein isoforms 1/2/3/4/5-like [ Apis cerana (Asiatic honeybee) ]	107996584
ACSNU07478	peroxisomal membrane protein PEX16 [ Apis cerana (Asiatic honeybee) ]	107996664
ACSNU07507	G-protein coupled receptor Mth2-like [ Apis cerana (Asiatic honeybee) ]	107998019
ACSNU07515	discoidin domain-containing receptor 2-like [ Apis cerana (Asiatic honeybee) ]	107997506
ACSNU07516	discoidin domain-containing receptor 2-like [ Apis cerana (Asiatic honeybee) ]	107997506
ACSNU07546	anaphase-promoting complex subunit cdh1-like [ Apis cerana (Asiatic honeybee) ]	107999089
ACSNU07560	aarF domain-containing protein kinase 2-like [ Apis cerana (Asiatic honeybee) ]	107999118
ACSNU07562	ecdysone 20-monooxygenase [ Apis cerana (Asiatic honeybee) ]	107998545
ACSNU07591	protein arginine N-methyltransferase 3 [ Apis cerana (Asiatic honeybee) ]	107998696
ACSNU07610	protein spire [ Apis cerana (Asiatic honeybee) ]	107998870
ACSNU07643	DNA replication licensing factor Mcm2 [ Apis cerana (Asiatic honeybee) ]	107999751
ACSNU07652	uncharacterized	107999964
ACSNU07693	odorant receptor 13a-like [ Apis cerana (Asiatic honeybee) ]	108000715
ACSNU07704	semaphorin-5A [ Apis cerana (Asiatic honeybee) ]	108000548
ACSNU07725	origin recognition complex subunit 1	108000492
ACSNU07738	protein farnesyltransferase subunit beta [ Bombus impatiens (common eastern bumble bee) ]	100743778
ACSNU07746	multidrug resistance-associated protein 4-like [ Apis cerana (Asiatic honeybee) ]	108001091
Novel00588	None	None
ACSNU07765	protein fem-1 homolog CG6966 [ Apis cerana (Asiatic honeybee) ]	108001572
Novel00590	None	None
ACSNU07786	1-phosphatidylinositol 4,5-bisphosphate phosphodiesterase classes I and II [ Apis cerana (Asiatic honeybee) ]	108001978
ACSNU07796	stress-induced-phosphoprotein 1 [ Apis cerana (Asiatic honeybee) ]	108001952
ACSNU07807	tRNA (cytosine(34)-C(5))-methyltransferase [ Apis cerana (Asiatic honeybee) ]	108002044
ACSNU07883	protein twist [ Apis cerana (Asiatic honeybee) ]	108003464
ACSNU07895	transmembrane protein 26 [ Apis cerana (Asiatic honeybee) ]	108002932
ACSNU07912	low-density lipoprotein receptor-related protein 2 [ Apis cerana (Asiatic honeybee) ]	108003306
ACSNU07923	protein unc-80 homolog [ Apis cerana (Asiatic honeybee) ]	108003694
ACSNU07940	amyloid beta A4 precursor protein-binding family B member 1-interacting protein-like [ Apis cerana (Asiatic honeybee) ]	108003717
ACSNU07952	bifunctional heparan sulfate N-deacetylase/N-sulfotransferase [ Apis cerana (Asiatic honeybee) ]	108003750
ACSNU07955	biorientation of chromosomes in cell division protein 1-like 1-like [ Apis dorsata (giant honeybee) ]	102680432
ACSNU07977	translocon-associated protein subunit alpha [ Apis cerana (Asiatic honeybee) ]	108003753
Novel00607	None	None
ACSNU07990	uncharacterized	408874
ACSNU08021	laccase-2-like [ Apis cerana (Asiatic honeybee) ]	108003837
Novel00613	None	None
ACSNU08060	endoplasmin [ Apis cerana (Asiatic honeybee) ]	108003910
ACSNU08087	activator of basal transcription 1-like [ Apis cerana (Asiatic honeybee) ]	108004080
ACSNU08109	amidophosphoribosyltransferase-like [ Apis cerana (Asiatic honeybee) ]	108004066
ACSNU08128	facilitated trehalose transporter Tret1-like [ Apis cerana (Asiatic honeybee) ]	108004142
ACSNU08133	serine/threonine-protein kinase Aurora-2-like [ Apis cerana (Asiatic honeybee) ]	108004128
Novel00624	None	None
ACSNU08200	transmembrane protease serine 9-like [ Apis cerana (Asiatic honeybee) ]	108004286
ACSNU08229	26S proteasome non-ATPase regulatory subunit 2-like [ Apis cerana (Asiatic honeybee)	108004262
ACSNU08260	uncharacterized	108004332
Novel00630	None	None
Novel00632	None	None
ACSNU08334	ribonucleases P/MRP protein subunit POP1 [ Apis cerana (Asiatic honeybee) ]	107992438
ACSNU08383	inhibin beta C chain [ Apis cerana (Asiatic honeybee) ]	107992505
ACSNU08398	sperm flagellar protein 2-like [ Apis cerana (Asiatic honeybee) ]	107992523
ACSNU08399	protein bicaudal C homolog 1-B [ Apis cerana (Asiatic honeybee) ]	107992514
ACSNU08448	histone deacetylase complex subunit SAP18 [ Apis cerana (Asiatic honeybee) ]	107992569
ACSNU08466	uncharacterized	102654641
ACSNU08493	cytosolic 10-formyltetrahydrofolate dehydrogenase [ Apis cerana (Asiatic honeybee) ]	107992622
ACSNU08563	homeobox protein otx5-B-like [ Apis cerana (Asiatic honeybee) ]	107992956
ACSNU08580	sodium/potassium/calcium exchanger Nckx30C-like [ Apis cerana (Asiatic honeybee) ]	107992936
ACSNU08596	uncharacterized	107992988
ACSNU08607	thiamine transporter 2-like [ Apis cerana (Asiatic honeybee) ]	107993035
ACSNU08626	histone demethylase UTY [ Apis cerana (Asiatic honeybee) ]	107993000
ACSNU08627	histone demethylase UTY [ Apis cerana (Asiatic honeybee) ]	107993000
ACSNU08650	uncharacterized	107993066
ACSNU08665	uncharacterized	107993096
ACSNU08749	dynein assembly factor with WDR repeat domains 1 [ Apis cerana (Asiatic honeybee) ]	107993306
ACSNU08751	probable peroxisomal acyl-coenzyme A oxidase 1 [ Apis cerana (Asiatic honeybee) ]	107993340
ACSNU08768	cullin-associated NEDD8-dissociated protein 1 [ Apis cerana (Asiatic honeybee) ]	107993349
ACSNU08777	MAP kinase-activating death domain protein-like [ Apis cerana (Asiatic honeybee) ]	107993345
ACSNU08903	zinc finger protein with KRAB and SCAN domains 5-like [ Apis cerana (Asiatic honeybee) ]	107993647
ACSNU08911	uncharacterized	107993660
ACSNU08913	uncharacterized	107993652
ACSNU08914	uncharacterized	107993652
ACSNU08916	WD repeat-containing protein 18 [ Apis cerana (Asiatic honeybee) ]	107993649
ACSNU08929	G-protein coupled receptor Mth2-like [ Apis florea (little honeybee) ]	105737410
ACSNU08934	carboxylesterase 1C-like [ Apis cerana (Asiatic honeybee) ]	107993699
Novel00699	None	None
ACSNU08959	kinase suppressor of Ras 2 [ Apis cerana (Asiatic honeybee) ]	107993880
ACSNU09008	venom serine protease 34-like [ Apis cerana (Asiatic honeybee) ]	107993933
ACSNU09014	signal-induced proliferation-associated 1-like protein 2 [ Apis cerana (Asiatic honeybee) ]	107993940
ACSNU09016	menin [ Apis cerana (Asiatic honeybee) ]	107993942
ACSNU09023	uncharacterized	107993929
ACSNU09026	tubulin beta chain-like [ Apis cerana (Asiatic honeybee) ]	107993923
ACSNU09038	isocitrate dehydrogenase [NAD] subunit gamma, mitochondrial [ Apis cerana (Asiatic honeybee) ]	107993975
ACSNU09042	myb-binding protein 1A [ Apis cerana (Asiatic honeybee) ]	107993968
ACSNU09067	synaptotagmin-7 [ Apis cerana (Asiatic honeybee) ]	107994048
ACSNU09076	putative fatty acyl-CoA reductase CG5065 [ Apis cerana (Asiatic honeybee) ]	107994054
ACSNU09106	proton-coupled amino acid transporter 1-like [ Apis cerana (Asiatic honeybee) ]	107994212
ACSNU09111	cytochrome P450 4aa1-like [ Apis mellifera (honey bee) ]	100577883
ACSNU09137	calcium release-activated calcium channel protein 1-like [ Apis dorsata (giant honeybee)	102676194
ACSNU09144	probable cyclin-dependent serine/threonine-protein kinase DDB_G0292550 [ Apis cerana (Asiatic honeybee) ]	107994302
ACSNU09188	UNC93-like protein MFSD11 [ Apis cerana (Asiatic honeybee) ]	107994554
ACSNU09215	sideroflexin-1-like [ Apis cerana (Asiatic honeybee) ]	107994589
Novel00732	None	None
ACSNU09250	sentrin-specific protease 6-like [ Apis cerana (Asiatic honeybee) ]	107999201
Novel00741	None	None
ACSNU09345	carcinine transporter-like [ Apis cerana (Asiatic honeybee) ]	107995432
ACSNU09380	small conductance calcium-activated potassium channel protein-like [ Apis cerana (Asiatic honeybee) ]	107995571
ACSNU09396	dynein heavy chain 2, axonemal [ Apis cerana (Asiatic honeybee) ]	107995585
ACSNU09410	major facilitator superfamily domain-containing protein 6-A-like [ Apis mellifera (honey bee) ]	725192
ACSNU09411	altered inheritance of mitochondria protein 3 [ Apis cerana (Asiatic honeybee) ]	107995703
ACSNU09454	heat shock protein sHSP22.6 (sHSP22.6) gene [ Apis cerana (Asiatic honeybee) ]	KF150018.1
ACSNU09467	uncharacterized	107996047
ACSNU09475	uncharacterized	107996151
ACSNU09485	inositol monophosphatase 2-like [ Apis cerana (Asiatic honeybee) ]	107996237
ACSNU09489	RNA polymerase I-specific transcription initiation factor RRN3 [ Apis cerana (Asiatic honeybee) ]	107996244
ACSNU09520	protein FAM9A-like [ Bombus terrestris (buff-tailed bumblebee) ]	105666439
ACSNU09530	extracellular serine/threonine protein CG31145 [ Apis cerana (Asiatic honeybee) ]	107998746
Novel00776	None	None
ACSNU09646	guanylate cyclase 32E-like [ Apis mellifera (honey bee) ]	724603
ACSNU09663	mucin-17-like [ Apis dorsata (giant honeybee) ]	102681090
ACSNU09670	nicotinate phosphoribosyltransferase [ Apis cerana (Asiatic honeybee) ]	107999203
Novel00803	None	None
ACSNU09749	chloride channel protein 2 [ Apis cerana (Asiatic honeybee) ]	108000158
ACSNU09764	arginine-glutamic acid dipeptide repeats protein-like [ Apis cerana (Asiatic honeybee) ]	108000619
ACSNU09779	FAD-dependent oxidoreductase domain-containing protein 1 [ Ceratitis capitata (Mediterranean fruit fly) ]	101458076
ACSNU09820	protein Simiate [ Apis cerana (Asiatic honeybee) ]	108001049
ACSNU09823	leucine-rich repeat and calponin homology domain-containing protein 1 [ Apis cerana (Asiatic honeybee) ]	108001050
ACSNU09844	MAP kinase-activating death domain protein-like [ Apis mellifera (honey bee) ]	102655345
ACSNU09858	putative fatty acyl-CoA reductase CG5065 [ Apis cerana (Asiatic honeybee) ]	108001523
ACSNU09861	uncharacterized	108001546
ACSNU09892	probable tRNA(His) guanylyltransferase [ Apis cerana (Asiatic honeybee) ]	108001867
ACSNU09897	tyrosine-protein kinase Src42A-like [ Apis cerana (Asiatic honeybee) ]	108001965
ACSNU09936	octopamine receptor beta-2R [ Apis mellifera (honey bee) ]	412896
ACSNU09967	M-phase phosphoprotein 6 [ Apis cerana (Asiatic honeybee) ]	108002531
ACSNU09971	zinc finger protein 582 [ Apis cerana (Asiatic honeybee) ]	108002579
ACSNU09981	protein FAN-like [ Apis mellifera (honey bee) ]	724701
ACSNU09990	pleckstrin homology domain-containing family M member 2 [ Apis cerana (Asiatic honeybee) ]	108002680
Novel00834	None	None
ACSNU10054	uncharacterized	108003226
ACSNU10100	leucine-rich repeat-containing protein 15-like [ Apis mellifera (honey bee) ]	100579015
ACSNU10118	kinectin-like [ Apis cerana (Asiatic honeybee) ]	108001284
Novel00844	None	None
ACSNU10145	mitochondrial import receptor subunit TOM70 [ Apis cerana (Asiatic honeybee) ]	108003742
ACSNU10241	uncharacterized	107992453
ACSNU10246	uncharacterized	102656347
ACSNU10255	metal transporter CNNM4 [ Apis cerana (Asiatic honeybee) ]	107992554
ACSNU10259	vesicular inhibitory amino acid transporter [ Apis mellifera (honey bee) ]	409089
ACSNU10299	uncharacterized	107992916
ACSNU10330	uncharacterized	107993081
Novel00886	None	None
ACSNU10392	intraflagellar transport protein 43 homolog [ Apis cerana (Asiatic honeybee) ]	107993581
ACSNU10432	RIMS-binding protein 2-like [ Apis cerana (Asiatic honeybee) ]	107993906
ACSNU10443	uncharacterized	107993951
ACSNU10467	heat shock protein sHSP24.2a (sHSP24.2a) gene [ Apis cerana (Asiatic honeybee) ]	KF150019.1
ACSNU10470	None	None
ACSNU10506	DNA replication factor Cdt1 [ Apis cerana (Asiatic honeybee) ]	107994297
Novel00913	None	None
ACSNU10512	dopamine N-acetyltransferase-like [ Apis florea (little honeybee) ]	100863080
ACSNU10520	kinetochore-associated protein 1 [ Apis mellifera (honey bee) ]	100578823
ACSNU10622	ion transport peptide-like [ Linepithema humile (Argentine ant) ]	105671648
