# Supplementary material for: Transcriptomic analysis to uncover genes affecting cold resistance in the Chinese honey bee (Apis cerana cerana)
Source: PLoS One. 2017 Jun 26;12(6):e0179922. doi: 10.1371/journal.pone.0179922 (PMC5484514; doi:10.1371/journal.pone.0179922)
Supplement: S4 Table — (XLS) [file pone.0179922.s004.xls]

## Sheet: Sheet1
S3 Table. Annotation of the HSPs, STKs, and ZFPs.
Gene ID	GeneBank ID	Gene name	abbreviation	Protein Family
ACSNU04025	107997049	heat shock 70 kDa protein cognate 3 [ Apis cerana (Asiatic honeybee) ]	HSC70-3	HSPs
ACSNU03660	107996313	heat shock 70 kDa protein cognate 4-like [ Apis cerana (Asiatic honeybee) ]	HSC70-4	HSPs
ACSNU01181	108000341	heat shock protein 10 kDa, mitochondrial [ Apis cerana (Asiatic honeybee) ]	HSP10	HSPs
ACSNU01182	108000480	heat shock protein 60 kDa, mitochondrial [ Apis cerana (Asiatic honeybee) ]	HSP60	HSPs
ACSNU01148	408928	heat shock protein 90 [ Apis mellifera (honey bee) ]	HSP90	HSPs
ACSNU09454	KF150018.1	heat shock protein sHSP22.6 (sHSP22.6) gene [ Apis cerana (Asiatic honeybee) ]	sHSP22.6	HSPs
ACSNU10467	KF150019.1	heat shock protein sHSP24.2a (sHSP24.2a) gene [ Apis cerana (Asiatic honeybee) ]	sHSP24.2a	HSPs
ACSNU03860	107996546	heat shock factor 2-binding protein-like [ Apis cerana (Asiatic honeybee) ]	HSF2BP	HSPs
ACSNU00490	102674949	heat shock factor protein 5-like [ Apis dorsata (giant honeybee) ]	HSF5	HSPs
ACSNU09530	107998746	extracellular serine/threonine protein CG31145 [ Apis cerana (Asiatic honeybee) ]	CG31145	STKs
ACSNU08133	108004128	serine/threonine-protein kinase Aurora-2-like [ Apis cerana (Asiatic honeybee) ]	STKA2	STKs
ACSNU02203	108003675	serine/threonine-protein kinase PAK mbt [ Apis cerana (Asiatic honeybee) ]	PAKm	STKs
ACSNU01172	108000369	MAP kinase-interacting serine/threonine-protein kinase 1-like [ Apis cerana (Asiatic honeybee) ]	MKNK1	STKs
ACSNU00213	107993674	serine/threonine/tyrosine-interacting protein-like [ Apis cerana (Asiatic honeybee) ]	STYX	STKs
ACSNU07175	108003038	serine/threonine-protein kinase mig-15 [ Apis cerana (Asiatic honeybee) ]	mig15	STKs
ACSNU05448	107999607	serine/threonine-protein kinase PLK1-like [ Apis cerana (Asiatic honeybee) ]	PLK1	STKs
ACSNU00412	107994936	zinc metalloproteinase nas-13-like [ Apis cerana (Asiatic honeybee) ]	ZMPN13	ZFPs
ACSNU00860	107998072	zinc finger protein 25-like [ Apis cerana (Asiatic honeybee) ]	ZFP25	ZFPs
ACSNU02124	410710	zinc transporter ZIP13 homolog [ Apis mellifera (honey bee) ]	ZIP13	ZFPs
ACSNU02304	108004414	zinc finger BED domain-containing protein 1-like [ Apis cerana (Asiatic honeybee) ]	ZBED1	ZFPs
ACSNU02355	410758	zinc finger protein 36, C3H1 type-like 3 [ Apis mellifera (honey bee) ]	ZFP36	ZFPs
ACSNU03200	107995542	zinc transporter ZIP9 [ Apis cerana (Asiatic honeybee) ]	ZIP9	ZFPs
ACSNU04147	107997300	zinc finger protein 708-like [ Apis cerana (Asiatic honeybee) ]	ZFP708	ZFPs
ACSNU05075	107998742	zinc finger protein rotund-like [ Apis cerana (Asiatic honeybee) ]	ZFPR	ZFPs
ACSNU06200	108001041	zinc finger protein 431-like [ Apis cerana (Asiatic honeybee) ]	ZFP431	ZFPs
ACSNU06812	108002202	zinc finger protein Noc-like [ Apis cerana (Asiatic honeybee) ]	ZFPN	ZFPs
ACSNU08903	107993647	zinc finger protein with KRAB and SCAN domains 5-like [ Apis cerana (Asiatic honeybee) ]	ZKSCN5	ZFPs
ACSNU09971	108002579	zinc finger protein 582 [ Apis cerana (Asiatic honeybee) ]	ZFP582	ZFPs
