# Supplementary material for: Transcriptomic analysis to uncover genes affecting cold resistance in the Chinese honey bee (Apis cerana cerana)
Source: PLoS One. 2017 Jun 26;12(6):e0179922. doi: 10.1371/journal.pone.0179922 (PMC5484514; doi:10.1371/journal.pone.0179922)
Supplement: S5 Table — (XLS) [file pone.0179922.s005.xls]

## Sheet: ZOTvsZRT_all.DEG_KEGG_pathway_e
S4 Table. The most enriched KEGG pathway for DEGs between ZOT and ZRT.
KEGG Term	Database	ID	Input number	Background number	P-Value	Corrected P-Value	KEGG_ID/KO
Glycine, serine and threonine metabolism	KEGG PATHWAY	ame00260	5	25	0.0037183	0.234253	ame:552523|ame:409058|ame:413228|ame:412460|ame:552832|
ECM-receptor interaction	KEGG PATHWAY	ame04512	3	16	0.0282731	0.607023	ame:726736|ame:413739|ame:409924|
Peroxisome	KEGG PATHWAY	ame04146	5	44	0.0290264	0.607023	ame:551233|ame:552757|ame:725764|ame:411983|ame:725343|
Circadian rhythm - fly	KEGG PATHWAY	ame04711	2	7	0.0385411	0.607023	ame:406112|ame:410253|
Protein processing in endoplasmic reticulum	KEGG PATHWAY	ame04141	8	110	0.0580205	0.692108	ame:412150|ame:409414|ame:551205|ame:410620|ame:409032|ame:551353|ame:408853|ame:409587|
Glycosaminoglycan biosynthesis - heparan sulfate / heparin	KEGG PATHWAY	ame00534	2	10	0.065915	0.692108	ame:412956|ame:413242|
Biosynthesis of amino acids	KEGG PATHWAY	ame01230	4	47	0.106815	0.755804	ame:552523|ame:409058|ame:412460|ame:551448|
Porphyrin and chlorophyll metabolism	KEGG PATHWAY	ame00860	2	18	0.158152	0.755804	ame:413228|ame:725395|
Aminoacyl-tRNA biosynthesis	KEGG PATHWAY	ame00970	3	36	0.160665	0.755804	ame:412282|ame:411167|ame:725395|
Glycosphingolipid biosynthesis - ganglio series	KEGG PATHWAY	ame00604	1	5	0.195834	0.755804	ame:408402|
Riboflavin metabolism	KEGG PATHWAY	ame00740	1	5	0.195834	0.755804	ame:551618|
Alanine, aspartate and glutamate metabolism	KEGG PATHWAY	ame00250	2	21	0.196923	0.755804	ame:412619|ame:410408|
Ribosome biogenesis in eukaryotes	KEGG PATHWAY	ame03008	4	64	0.222953	0.755804	ame:100578852|ame:551087|ame:724542|ame:550808|
Fatty acid degradation	KEGG PATHWAY	ame00071	2	23	0.223372	0.755804	ame:550695|ame:552757|
Retinol metabolism	KEGG PATHWAY	ame00830	1	7	0.252241	0.755804	ame:409260|
Insect hormone biosynthesis	KEGG PATHWAY	ame00981	1	8	0.278954	0.755804	ame:411057|
alpha-Linolenic acid metabolism	KEGG PATHWAY	ame00592	1	8	0.278954	0.755804	ame:552757|
Selenocompound metabolism	KEGG PATHWAY	ame00450	1	8	0.278954	0.755804	ame:412460|
Hippo signaling pathway - fly	KEGG PATHWAY	ame04391	3	51	0.302444	0.755804	ame:409084|ame:409348|ame:552079|
Biosynthesis of unsaturated fatty acids	KEGG PATHWAY	ame01040	1	9	0.304719	0.755804	ame:552757|
Nicotinate and nicotinamide metabolism	KEGG PATHWAY	ame00760	1	9	0.304719	0.755804	ame:550885|
Pantothenate and CoA biosynthesis	KEGG PATHWAY	ame00770	1	9	0.304719	0.755804	ame:409017|
Histidine metabolism	KEGG PATHWAY	ame00340	1	9	0.304719	0.755804	ame:408587|
Fatty acid metabolism	KEGG PATHWAY	ame01212	2	30	0.316945	0.755804	ame:550695|ame:552757|
Fanconi anemia pathway	KEGG PATHWAY	ame03460	2	30	0.316945	0.755804	ame:726583|ame:552450|
Endocytosis	KEGG PATHWAY	ame04144	4	77	0.326769	0.755804	ame:410510|ame:413410|ame:410620|ame:411857|
Sulfur metabolism	KEGG PATHWAY	ame00920	1	10	0.329569	0.755804	ame:724543|
Other types of O-glycan biosynthesis	KEGG PATHWAY	ame00514	1	11	0.353538	0.755804	ame:551578|
N-Glycan biosynthesis	KEGG PATHWAY	ame00510	2	33	0.356502	0.755804	ame:551205|ame:552373|
RNA transport	KEGG PATHWAY	ame03013	5	107	0.369575	0.755804	ame:100578852|ame:408625|ame:100576967|ame:413675|ame:408979|
One carbon pool by folate	KEGG PATHWAY	ame00670	1	12	0.376656	0.755804	ame:551401|
Inositol phosphate metabolism	KEGG PATHWAY	ame00562	2	36	0.395227	0.755804	ame:408868|ame:408791|
Pentose and glucuronate interconversions	KEGG PATHWAY	ame00040	1	13	0.398952	0.755804	ame:413567|
Phosphatidylinositol signaling system	KEGG PATHWAY	ame04070	2	39	0.432873	0.755804	ame:408868|ame:408791|
Ether lipid metabolism	KEGG PATHWAY	ame00565	1	15	0.441198	0.755804	ame:725343|
Terpenoid backbone biosynthesis	KEGG PATHWAY	ame00900	1	17	0.480493	0.755804	ame:551358|
Carbon metabolism	KEGG PATHWAY	ame01200	3	71	0.495441	0.755804	ame:552523|ame:409058|ame:551448|
Metabolic pathways	KEGG PATHWAY	ame01100	24	637	0.496491	0.755804	ame:552523|ame:409058|ame:412460|ame:413567|ame:727050|ame:408587|ame:725343|ame:413228|ame:551448|ame:410408|ame:409017|ame:725395|ame:550885|ame:413242|ame:408402|ame:724543|ame:552130|ame:413879|ame:551205|ame:411058|ame:412619|ame:552757|ame:408868|ame:408791|
Glycosylphosphatidylinositol(GPI)-anchor biosynthesis	KEGG PATHWAY	ame00563	1	18	0.4991	0.755804	ame:411058|
Pentose phosphate pathway	KEGG PATHWAY	ame00030	1	18	0.4991	0.755804	ame:551448|
Protein export	KEGG PATHWAY	ame03060	1	19	0.517044	0.755804	ame:409587|
Mismatch repair	KEGG PATHWAY	ame03430	1	20	0.534351	0.755804	ame:550962|
Homologous recombination	KEGG PATHWAY	ame03440	1	20	0.534351	0.755804	ame:552450|
Dorso-ventral axis formation	KEGG PATHWAY	ame04320	1	21	0.551041	0.755804	ame:727246|
Glycerophospholipid metabolism	KEGG PATHWAY	ame00564	2	50	0.559109	0.755804	ame:413879|ame:727050|
Hedgehog signaling pathway	KEGG PATHWAY	ame04340	1	22	0.567137	0.755804	ame:552358|
Phagosome	KEGG PATHWAY	ame04145	2	51	0.569561	0.755804	ame:410510|ame:410994|
Phototransduction - fly	KEGG PATHWAY	ame04745	1	24	0.597631	0.755804	ame:408791|
Wnt signaling pathway	KEGG PATHWAY	ame04310	2	54	0.599844	0.755804	ame:408399|ame:408791|
RNA degradation	KEGG PATHWAY	ame03018	2	54	0.599844	0.755804	ame:409384|ame:726279|
Cysteine and methionine metabolism	KEGG PATHWAY	ame00270	1	25	0.612068	0.756084	ame:412460|
Lysine degradation	KEGG PATHWAY	ame00310	1	27	0.639417	0.774678	ame:552130|
Neuroactive ligand-receptor interaction	KEGG PATHWAY	ame04080	1	32	0.6997	0.822317	ame:411323|
Spliceosome	KEGG PATHWAY	ame03040	3	98	0.706191	0.822317	ame:725195|ame:411250|ame:410620|
Amino sugar and nucleotide sugar metabolism	KEGG PATHWAY	ame00520	1	35	0.730948	0.822317	ame:413481|
DNA replication	KEGG PATHWAY	ame03030	1	35	0.730948	0.822317	ame:411640|
FoxO signaling pathway	KEGG PATHWAY	ame04068	1	45	0.813578	0.899218	ame:411297|
Lysosome	KEGG PATHWAY	ame04142	1	57	0.880124	0.944426	ame:494509|
mRNA surveillance pathway	KEGG PATHWAY	ame03015	1	58	0.884462	0.944426	ame:100576967|
Purine metabolism	KEGG PATHWAY	ame00230	2	105	0.901293	0.946358	ame:412619|ame:551448|
Pyrimidine metabolism	KEGG PATHWAY	ame00240	1	70	0.925818	0.956173	ame:410408|
Oxidative phosphorylation	KEGG PATHWAY	ame00190	1	86	0.959001	0.974469	ame:100578006|
Ribosome	KEGG PATHWAY	ame03010	1	115	0.986095	0.986095	ame:725659|
